# Supplementary material for: On the effect of β phase on the microstructure and mechanical properties of friction stir welded commercial brass alloys
Source: Data Brief. 2015 Nov 21;5:1022–5. doi: 10.1016/j.dib.2015.11.013 (PMC4688973; doi:10.1016/j.dib.2015.11.013)
Supplement: Supplementary file 1 — Supplementary material [file mmc1.zip]

Archive with 2 entries (2 files):
- coi_disclosure (Akbar Heidarzadeh).pdf
- coi_disclosure (Tohid saeid).pdf
